# Supplementary material for: The ACE Index: mapping childhood adversity in England
Source: J Public Health (Oxf). 2019 Dec 27;42(4):e487–95. doi: 10.1093/pubmed/fdz158 (PMC7685852; doi:10.1093/pubmed/fdz158)
Supplement: full_results_fdz158 [file full_results_fdz158.zip]

Archive with 1 entries (1 files):
- full_results_fdz158.csv
