# Supplementary material for: The ACE Index: mapping childhood adversity in England
Source: J Public Health (Oxf). 2019 Dec 27;42(4):e487–95. doi: 10.1093/pubmed/fdz158 (PMC7685852; doi:10.1093/pubmed/fdz158)
Supplement: full_results_fdz158 [file full_results_fdz158.zip › full_results_fdz158.csv]

la_code	name	UTLA	UTLA_name	DOM_abuse	DOM_dys	DOM_context	ACE_mean_rank	ACE_rank
E09000002	Barking and Dagenham	E09000002	Barking and Dagenham	0.635	1.356	-0.423	212.33	231
E09000003	Barnet	E09000003	Barnet	-0.856	0.044	-0.445	88	65
E08000016	Barnsley	E08000016	Barnsley	0.616	0.705	-0.044	240.67	255.5
E06000022	Bath and North East Somerset	E06000022	Bath and North East Somerset	-0.334	0.265	-0.219	153.33	155
E06000055	Bedford	E06000055	Bedford	0.232	0.102	-0.208	186	191
E09000004	Bexley	E09000004	Bexley	-0.215	0.207	-0.391	141	137
E08000025	Birmingham	E08000025	Birmingham	0.226	0.566	-0.157	209.67	228
E06000008	Blackburn with Darwen	E06000008	Blackburn with Darwen	1.058	0.606	-0.03	250	269
E06000009	Blackpool	E06000009	Blackpool	1.907	1.779	1.253	321.67	323
E08000001	Bolton	E08000001	Bolton	0.398	-0.306	0.217	204.33	223
E06000028	Bournemouth	E06000028	Bournemouth	0.232	0.815	0.658	275	298
E06000036	Bracknell Forest	E06000036	Bracknell Forest	-0.181	0.092	-0.419	135.33	130
E08000032	Bradford	E08000032	Bradford	0.358	-0.185	0.008	193.33	203
E09000005	Brent	E09000005	Brent	-0.259	0.374	0.1	197.33	215
E06000043	Brighton and Hove	E06000043	Brighton and Hove	1.115	0.731	1.037	300.33	316
E06000023	Bristol, City of	E06000023	Bristol, City of	0.62	0.311	0.384	257.33	279.5
E09000006	Bromley	E09000006	Bromley	-0.435	0.016	-0.472	106	86
E07000004	Aylesbury Vale	E10000002	Buckinghamshire	-0.221	-0.359	-0.562	90.67	67
E07000005	Chiltern	E10000002	Buckinghamshire	-0.685	-0.698	-0.71	36.67	14
E07000006	South Bucks	E10000002	Buckinghamshire	-0.494	-0.541	-0.397	75.33	53
E07000007	Wycombe	E10000002	Buckinghamshire	-0.326	-0.395	-0.5	87	62
E08000002	Bury	E08000002	Bury	0.584	0.204	-0.043	217.67	235
E08000033	Calderdale	E08000033	Calderdale	0.695	0.661	0.178	261.67	284
E07000008	Cambridge	E10000003	Cambridgeshire	-0.193	-0.741	0.121	141.33	138
E07000009	East Cambridgeshire	E10000003	Cambridgeshire	-0.852	-1.101	-0.905	14.33	2
E07000010	Fenland	E10000003	Cambridgeshire	-0.204	-0.605	0.036	136.67	135
E07000011	Huntingdonshire	E10000003	Cambridgeshire	-0.654	-0.917	-0.549	37	15
E07000012	South Cambridgeshire	E10000003	Cambridgeshire	-0.898	-1.119	-0.45	26.33	7.5
E09000007	Camden	E09000007	Camden	0.603	0.549	0.461	269.33	292.5
E06000056	Central Bedfordshire	E06000056	Central Bedfordshire	0.26	-0.501	-0.726	107.33	88
E06000049	Cheshire East	E06000049	Cheshire East	-0.191	-0.57	-0.213	116.33	105
E06000050	Cheshire West and Chester	E06000050	Cheshire West and Chester	-0.05	-0.56	-0.124	133.33	125
E06000052	Cornwall	E06000052	Cornwall	-0.307	0.046	0.394	195	208
E06000047	County Durham	E06000047	County Durham	0.439	0.561	0.358	258.33	281
E08000026	Coventry	E08000026	Coventry	2.307	0.572	-0.28	231.33	246.5
E09000008	Croydon	E09000008	Croydon	-0.034	1.089	-0.111	213.67	233
E07000026	Allerdale	E10000006	Cumbria	0.756	-0.816	-0.098	159.67	160
E07000027	Barrow-in-Furness	E10000006	Cumbria	2.106	-0.434	0.7	242	259
E07000028	Carlisle	E10000006	Cumbria	0.998	-0.646	0.541	214.67	234
E07000029	Copeland	E10000006	Cumbria	0.623	-0.85	0.302	188.33	195.5
E07000030	Eden	E10000006	Cumbria	0.077	-1.057	-0.243	111.33	96.5
E07000031	South Lakeland	E10000006	Cumbria	0.181	-1.08	-0.074	133.67	126
E06000005	Darlington	E06000005	Darlington	0.733	0.812	0.396	282.67	302.5
E06000015	Derby	E06000015	Derby	1.16	0.423	0.002	247.33	265.5
E07000032	Amber Valley	E10000007	Derbyshire	-0.046	-0.084	-0.222	153.67	156
E07000033	Bolsover	E10000007	Derbyshire	0.127	0.087	-0.288	170.33	173.5
E07000034	Chesterfield	E10000007	Derbyshire	0.259	0.291	0.202	234	250
E07000035	Derbyshire Dales	E10000007	Derbyshire	-0.545	-0.428	-0.55	67.33	35
E07000036	Erewash	E10000007	Derbyshire	0.126	0.226	-0.256	182.33	186.5
E07000037	High Peak	E10000007	Derbyshire	0.064	0.154	-0.561	144.33	144.5
E07000038	North East Derbyshire	E10000007	Derbyshire	-0.399	-0.301	-0.534	88.33	66
E07000039	South Derbyshire	E10000007	Derbyshire	-0.063	0.048	-0.622	125	113
E07000040	East Devon	E10000008	Devon	-0.284	-0.272	-0.385	108.67	89
E07000041	Exeter	E10000008	Devon	0.588	0.552	0.56	271.33	295
E07000042	Mid Devon	E10000008	Devon	-0.22	-0.187	-0.481	106.33	87
E07000043	North Devon	E10000008	Devon	-0.144	-0.111	0.346	194	205.5
E07000044	South Hams	E10000008	Devon	-0.342	-0.298	-0.471	93.67	72
E07000045	Teignbridge	E10000008	Devon	0.128	0.101	-0.188	182.33	186.5
E07000046	Torridge	E10000008	Devon	-0.19	-0.252	0.108	168.33	170.5
E07000047	West Devon	E10000008	Devon	-0.404	-0.432	-0.424	85.67	60
E08000017	Doncaster	E08000017	Doncaster	1.233	-0.097	0.237	239	253.5
E07000048	Christchurch	E10000009	Dorset	0.25	0.068	-0.145	190.33	200
E07000049	East Dorset	E10000009	Dorset	-0.218	-0.293	-0.658	92.33	69.5
E07000050	North Dorset	E10000009	Dorset	-0.082	-0.156	-0.375	131	119.5
E07000051	Purbeck	E10000009	Dorset	0.296	0.127	-0.037	208	227
E07000052	West Dorset	E10000009	Dorset	-0.06	-0.109	-0.118	162.33	165
E07000053	Weymouth and Portland	E10000009	Dorset	0.664	0.656	0.58	281.67	301
E08000027	Dudley	E08000027	Dudley	0.844	-0.518	-0.364	147.33	150
E09000009	Ealing	E09000009	Ealing	-0.205	0.432	-0.218	170	172
E06000011	East Riding of Yorkshire	E06000011	East Riding of Yorkshire	-0.306	-0.364	-0.405	99.33	75
E07000061	Eastbourne	E10000011	East Sussex	0.351	0.561	0.699	268.67	291
E07000062	Hastings	E10000011	East Sussex	1.317	1.443	1.084	315.33	321
E07000063	Lewes	E10000011	East Sussex	-0.258	-0.018	-0.001	165.67	167
E07000064	Rother	E10000011	East Sussex	0.005	-0.087	0.212	197	214
E07000065	Wealden	E10000011	East Sussex	-0.545	-0.33	-0.184	111	93.5
E09000010	Enfield	E09000010	Enfield	-0.503	0.452	-0.424	128	115
E07000066	Basildon	E10000012	Essex	-0.708	-0.646	-0.112	87.33	63.5
E07000067	Braintree	E10000012	Essex	-1.064	-0.88	-0.175	60.67	28
E07000068	Brentwood	E10000012	Essex	-1.336	-1.03	-0.421	26.33	7.5
E07000069	Castle Point	E10000012	Essex	-1.125	-1.046	-0.411	28.67	9
E07000070	Chelmsford	E10000012	Essex	-1.137	-1.016	-0.101	62.67	29.5
E07000071	Colchester	E10000012	Essex	-0.881	-0.786	0.385	114.33	100.5
E07000072	Epping Forest	E10000012	Essex	-1.222	-0.892	-0.579	17.67	3
E07000073	Harlow	E10000012	Essex	-0.434	-0.343	0.56	170.33	173.5
E07000074	Maldon	E10000012	Essex	-1.234	-1.212	0.068	73	46.5
E07000075	Rochford	E10000012	Essex	-1.326	-1.202	-0.419	22.33	5
E07000076	Tendring	E10000012	Essex	-0.488	-0.803	0.914	146.67	149
E07000077	Uttlesford	E10000012	Essex	-1.381	-1.196	2.21	110.33	91
E08000037	Gateshead	E08000037	Gateshead	0.967	1.406	-0.082	256.67	278
E07000078	Cheltenham	E10000013	Gloucestershire	-0.476	-0.568	-0.033	115.33	102
E07000079	Cotswold	E10000013	Gloucestershire	-0.628	-0.869	-0.467	46	19
E07000080	Forest of Dean	E10000013	Gloucestershire	-0.457	-0.812	-0.143	93.33	71
E07000081	Gloucester	E10000013	Gloucestershire	0.458	-0.116	0.366	225	240
E07000082	Stroud	E10000013	Gloucestershire	-0.632	-0.752	-0.456	52	23
E07000083	Tewkesbury	E10000013	Gloucestershire	-0.69	-0.838	-0.677	30.33	10
E09000011	Greenwich	E09000011	Greenwich	0.041	0.686	-0.327	186.33	192
E09000012	Hackney	E09000012	Hackney	0.266	1.404	0.233	266	287
E06000006	Halton	E06000006	Halton	0.924	1.585	0.128	277.67	300
E09000013	Hammersmith and Fulham	E09000013	Hammersmith and Fulham	0.21	0.598	0.537	259.33	282
E07000084	Basingstoke and Deane	E10000014	Hampshire	-0.04	0.012	-0.334	146	147.5
E07000085	East Hampshire	E10000014	Hampshire	-0.559	-0.35	-0.269	100.33	77
E07000086	Eastleigh	E10000014	Hampshire	-0.081	0.062	-0.601	124.67	112
E07000087	Fareham	E10000014	Hampshire	-0.199	-0.171	-0.424	115.67	103
E07000088	Gosport	E10000014	Hampshire	0.495	0.506	0.181	247	263.5
E07000089	Hart	E10000014	Hampshire	-0.486	-0.479	-0.471	72	43.5
E07000090	Havant	E10000014	Hampshire	0.73	0.187	-0.03	225.33	241
E07000091	New Forest	E10000014	Hampshire	-0.194	-0.238	-0.447	110	90
E07000092	Rushmoor	E10000014	Hampshire	0.043	0.176	-0.039	195.67	209
E07000093	Test Valley	E10000014	Hampshire	-0.052	-0.167	-0.099	161	162.5
E07000094	Winchester	E10000014	Hampshire	-0.293	-0.34	-0.319	112.33	98.5
E09000014	Haringey	E09000014	Haringey	0.101	0.764	0.265	250.33	270
E09000015	Harrow	E09000015	Harrow	-0.343	-0.073	-0.536	102.67	81
E06000001	Hartlepool	E06000001	Hartlepool	1.571	1.568	0.157	288.67	308
E09000016	Havering	E09000016	Havering	0.218	-0.195	-0.405	142.67	140
E06000019	Herefordshire, County of	E06000019	Herefordshire, County of	0.385	-0.593	0.048	172	175.5
E07000095	Broxbourne	E10000015	Hertfordshire	-0.814	0.101	0.236	161	162.5
E07000096	Dacorum	E10000015	Hertfordshire	-0.779	-0.025	0.132	145.33	146
E07000242	East Hertfordshire	E10000015	Hertfordshire	-0.859	-0.249	-0.378	78.33	55
E07000098	Hertsmere	E10000015	Hertfordshire	-0.821	0.016	-0.006	134	127.5
E07000099	North Hertfordshire	E10000015	Hertfordshire	-0.808	-0.142	-0.123	114.33	100.5
E07000240	St Albans	E10000015	Hertfordshire	-0.859	-0.297	-0.297	86.33	61
E07000243	Stevenage	E10000015	Hertfordshire	-0.599	0.278	0.41	192	201
E07000102	Three Rivers	E10000015	Hertfordshire	-0.885	-0.129	-0.265	97.67	74
E07000103	Watford	E10000015	Hertfordshire	-0.755	0.153	0.566	182	185
E07000241	Welwyn Hatfield	E10000015	Hertfordshire	-0.71	0.01	0.322	162	164
E09000017	Hillingdon	E09000017	Hillingdon	-0.092	0.617	-0.114	196	210.5
E09000018	Hounslow	E09000018	Hounslow	0.017	0.214	-0.217	177.67	183
E06000046	Isle of Wight	E06000046	Isle of Wight	1.721	0.352	0.545	282.67	302.5
E09000019	Islington	E09000019	Islington	0.681	1.367	0.636	295.67	313
E09000020	Kensington and Chelsea	E09000020	Kensington and Chelsea	-0.489	0.627	0.612	219	236
E07000105	Ashford	E10000016	Kent	-0.649	0.361	-0.156	146	147.5
E07000106	Canterbury	E10000016	Kent	-0.369	0.491	0.219	203	219
E07000107	Dartford	E10000016	Kent	-0.509	0.837	0.15	201.67	218
E07000108	Dover	E10000016	Kent	-0.039	0.626	0.067	219.67	237
E07000109	Gravesham	E10000016	Kent	-0.451	0.704	0.253	210	229
E07000110	Maidstone	E10000016	Kent	-0.692	0.353	-0.132	144.33	144.5
E07000111	Sevenoaks	E10000016	Kent	-0.975	-0.085	-0.432	77	54
E07000112	Shepway	E10000016	Kent	-0.207	0.473	0.608	230	244
E07000113	Swale	E10000016	Kent	-0.204	0.781	0.315	231.33	246.5
E07000114	Thanet	E10000016	Kent	0.404	1.298	0.719	286.67	305
E07000115	Tonbridge and Malling	E10000016	Kent	-0.831	0.265	-0.147	134	127.5
E07000116	Tunbridge Wells	E10000016	Kent	-0.96	0.034	-0.084	122	110
E06000010	Kingston upon Hull, City of	E06000010	Kingston upon Hull, City of	1.486	0.622	0.744	298.67	315
E09000021	Kingston upon Thames	E09000021	Kingston upon Thames	-0.443	-0.496	-0.46	75	51
E08000034	Kirklees	E08000034	Kirklees	0.125	0.027	-0.147	179.67	184
E08000011	Knowsley	E08000011	Knowsley	0.591	2.167	0.184	274.33	297
E09000022	Lambeth	E09000022	Lambeth	0.661	1.551	0.585	296.33	314
E07000117	Burnley	E10000017	Lancashire	1.594	0.125	0.125	248.33	267
E07000118	Chorley	E10000017	Lancashire	-0.038	-0.427	-0.128	143.33	141.5
E07000119	Fylde	E10000017	Lancashire	-0.322	-0.48	-0.149	116.33	105
E07000120	Hyndburn	E10000017	Lancashire	0.957	0.125	0.29	250.67	271
E07000121	Lancaster	E10000017	Lancashire	0.246	-0.336	0.238	201	217
E07000122	Pendle	E10000017	Lancashire	0.074	-0.304	0.013	175.33	179
E07000123	Preston	E10000017	Lancashire	0.889	0.039	0.538	254.33	277
E07000124	Ribble Valley	E10000017	Lancashire	-0.598	-0.591	-0.329	73.67	49
E07000125	Rossendale	E10000017	Lancashire	0.176	-0.277	-0.381	140	136
E07000126	South Ribble	E10000017	Lancashire	-0.114	-0.402	-0.284	122.67	111
E07000127	West Lancashire	E10000017	Lancashire	-0.106	-0.402	-0.238	129	116
E07000128	Wyre	E10000017	Lancashire	0.159	-0.571	-0.267	132	123
E08000035	Leeds	E08000035	Leeds	-0.236	-0.572	0.219	150	152
E06000016	Leicester	E06000016	Leicester	0.528	0.484	0.038	239	253.5
E07000129	Blaby	E10000018	Leicestershire	-1.082	-0.464	-0.307	66.67	33.5
E07000130	Charnwood	E10000018	Leicestershire	-1.001	-0.44	-0.648	40.33	18
E07000131	Harborough	E10000018	Leicestershire	-1.216	-0.724	-0.454	35	13
E07000132	Hinckley and Bosworth	E10000018	Leicestershire	-1.025	-0.47	-0.654	38	16
E07000133	Melton	E10000018	Leicestershire	-1.089	-0.559	-0.327	57.33	25.5
E07000134	North West Leicestershire	E10000018	Leicestershire	-0.913	-0.42	-0.434	57.33	25.5
E07000135	Oadby and Wigston	E10000018	Leicestershire	-1.091	-0.605	-0.216	66	32
E09000023	Lewisham	E09000023	Lewisham	0.6	0.74	0.037	251.67	273
E07000136	Boston	E10000019	Lincolnshire	-0.015	-0.341	0.423	194	205.5
E07000137	East Lindsey	E10000019	Lincolnshire	0.071	-0.606	0.097	160.33	161
E07000138	Lincoln	E10000019	Lincolnshire	0.506	0.101	0.698	251.33	272
E07000139	North Kesteven	E10000019	Lincolnshire	-0.873	-0.919	-0.671	20.33	4
E07000140	South Holland	E10000019	Lincolnshire	-0.576	-0.792	-0.154	84.67	59
E07000141	South Kesteven	E10000019	Lincolnshire	-0.693	-0.678	-0.623	38.33	17
E07000142	West Lindsey	E10000019	Lincolnshire	-0.68	-0.759	-0.352	59.33	27
E08000012	Liverpool	E08000012	Liverpool	0.522	1.466	0.622	290.33	310
E06000032	Luton	E06000032	Luton	-0.087	0.34	-0.208	176.33	180.5
E08000003	Manchester	E08000003	Manchester	1.41	1.356	0.441	301.67	318
E06000035	Medway	E06000035	Medway	1.015	-0.49	0.196	205.33	224.5
E09000024	Merton	E09000024	Merton	-0.313	0.362	-0.32	149.67	151
E06000002	Middlesbrough	E06000002	Middlesbrough	1.875	2.828	1.066	322.33	324
E06000042	Milton Keynes	E06000042	Milton Keynes	-1.042	-0.029	-0.213	103.67	83
E08000021	Newcastle upon Tyne	E08000021	Newcastle upon Tyne	1.299	0.578	0.496	287.33	306.5
E09000025	Newham	E09000025	Newham	0.056	1.402	-0.034	231	245
E07000143	Breckland	E10000020	Norfolk	-0.235	0.074	-0.34	136.33	133
E07000144	Broadland	E10000020	Norfolk	-0.679	-0.201	-0.096	117.33	108
E07000145	Great Yarmouth	E10000020	Norfolk	0.616	0.796	0.823	290.33	310
E07000146	King's Lynn and West Norfolk	E10000020	Norfolk	-0.018	0.141	0.016	196	210.5
E07000147	North Norfolk	E10000020	Norfolk	-0.298	-0.206	-0.07	143.67	143
E07000148	Norwich	E10000020	Norfolk	1.295	1.511	1.359	316.33	322
E07000149	South Norfolk	E10000020	Norfolk	-0.658	-0.157	-0.383	92.33	69.5
E06000012	North East Lincolnshire	E06000012	North East Lincolnshire	2.228	0.245	0.262	267	288
E06000013	North Lincolnshire	E06000013	North Lincolnshire	-0.194	-0.173	-0.284	132.67	124
E06000024	North Somerset	E06000024	North Somerset	-0.563	0.045	-0.198	131.33	121
E08000022	North Tyneside	E08000022	North Tyneside	0.086	0.543	0.178	231.67	248
E07000163	Craven	E10000023	North Yorkshire	-0.452	-1.045	-0.313	68.67	38
E07000164	Hambleton	E10000023	North Yorkshire	-0.408	-1.156	-0.313	69.33	39
E07000165	Harrogate	E10000023	North Yorkshire	-0.576	-1.005	-0.214	73.33	48
E07000166	Richmondshire	E10000023	North Yorkshire	-0.268	-0.989	-0.401	72.33	45
E07000167	Ryedale	E10000023	North Yorkshire	-0.593	-1.193	0.011	91	68
E07000168	Scarborough	E10000023	North Yorkshire	0.111	-0.832	0.172	159.33	158.5
E07000169	Selby	E10000023	North Yorkshire	-0.283	-1.125	-0.508	57	24
E07000150	Corby	E10000021	Northamptonshire	0.524	0.406	0.724	269.67	294
E07000151	Daventry	E10000021	Northamptonshire	-0.406	-0.433	-0.614	72	43.5
E07000152	East Northamptonshire	E10000021	Northamptonshire	-0.497	-0.452	-0.325	87.33	63.5
E07000153	Kettering	E10000021	Northamptonshire	0.024	-0.133	0.089	187.67	193
E07000154	Northampton	E10000021	Northamptonshire	0.542	0.421	0.443	262	285
E07000155	South Northamptonshire	E10000021	Northamptonshire	-0.635	-0.623	-0.574	47	20
E07000156	Wellingborough	E10000021	Northamptonshire	0.177	0.122	0.212	220.67	238
E06000057	Northumberland	E06000057	Northumberland	0.591	0.649	-0.019	241	257
E06000018	Nottingham	E06000018	Nottingham	1.788	1.023	0.74	310.67	320
E07000170	Ashfield	E10000024	Nottinghamshire	-0.112	0.73	-0.215	189	198
E07000171	Bassetlaw	E10000024	Nottinghamshire	-0.446	0.319	0.357	199	216
E07000172	Broxtowe	E10000024	Nottinghamshire	-0.784	0.018	-0.564	80	58
E07000173	Gedling	E10000024	Nottinghamshire	-0.664	0.368	-0.493	111	93.5
E07000174	Mansfield	E10000024	Nottinghamshire	0.236	0.978	0.384	267.67	289
E07000175	Newark and Sherwood	E10000024	Nottinghamshire	-0.42	0.341	-0.423	130.67	117.5
E07000176	Rushcliffe	E10000024	Nottinghamshire	-0.918	-0.143	-0.533	68.33	37
E08000004	Oldham	E08000004	Oldham	0.321	0.047	0.001	206.67	226
E07000177	Cherwell	E10000025	Oxfordshire	0.001	-0.087	-0.056	175	177.5
E07000178	Oxford	E10000025	Oxfordshire	0.512	0.623	0.091	246.33	261
E07000179	South Oxfordshire	E10000025	Oxfordshire	-0.511	-0.448	-0.547	66.67	33.5
E07000180	Vale of White Horse	E10000025	Oxfordshire	-0.43	-0.391	-0.546	79.67	56.5
E07000181	West Oxfordshire	E10000025	Oxfordshire	-0.355	-0.351	-0.32	105	85
E06000031	Peterborough	E06000031	Peterborough	0.74	0.276	0.25	253.67	275
E06000026	Plymouth	E06000026	Plymouth	1.492	-0.311	0.376	236.67	251.5
E06000029	Poole	E06000029	Poole	-0.264	0.785	-0.369	165	166
E06000044	Portsmouth	E06000044	Portsmouth	1.096	-0.047	1.043	261.33	283
E06000038	Reading	E06000038	Reading	1.271	0.158	0.036	240.67	255.5
E09000026	Redbridge	E09000026	Redbridge	-0.017	-0.162	-0.411	131	119.5
E06000003	Redcar and Cleveland	E06000003	Redcar and Cleveland	0.574	1.941	-0.084	248.67	268
E09000027	Richmond upon Thames	E09000027	Richmond upon Thames	-0.895	-0.543	-0.736	34.33	12
E08000005	Rochdale	E08000005	Rochdale	0.762	0.841	0.165	269.33	292.5
E08000018	Rotherham	E08000018	Rotherham	0.874	0.037	0.382	247.33	265.5
E06000017	Rutland	E06000017	Rutland	-0.726	-0.429	-0.929	47.33	21
E08000006	Salford	E08000006	Salford	1.403	0.988	0.336	292.67	312
E08000028	Sandwell	E08000028	Sandwell	1.085	-0.016	-0.165	203.33	220
E08000014	Sefton	E08000014	Sefton	-0.167	1.797	0.322	247	263.5
E08000019	Sheffield	E08000019	Sheffield	-0.075	-0.011	-0.031	176.33	180.5
E06000051	Shropshire	E06000051	Shropshire	0.034	-0.997	-0.309	104.67	84
E06000039	Slough	E06000039	Slough	0.125	0.2	-0.008	205.33	224.5
E08000029	Solihull	E08000029	Solihull	-0.106	1.031	-0.294	189.33	199
E07000187	Mendip	E10000027	Somerset	-0.008	-0.784	-0.044	134.33	129
E07000188	Sedgemoor	E10000027	Somerset	0.169	-0.84	-0.04	143.33	141.5
E07000189	South Somerset	E10000027	Somerset	0.057	-0.916	-0.275	111.33	96.5
E07000190	Taunton Deane	E10000027	Somerset	-0.021	-0.776	0.14	151	153
E07000191	West Somerset	E10000027	Somerset	-0.113	-1.087	0.118	130.67	117.5
E06000025	South Gloucestershire	E06000025	South Gloucestershire	-0.574	-0.193	-0.555	79.67	56.5
E08000023	South Tyneside	E08000023	South Tyneside	1.188	1.377	0.084	275.67	299
E06000045	Southampton	E06000045	Southampton	1.095	-0.193	0.952	252	274
E06000033	Southend-on-Sea	E06000033	Southend-on-Sea	0.392	-0.39	0.29	204	222
E09000028	Southwark	E09000028	Southwark	0.621	1.197	0.396	283.67	304
E08000013	St. Helens	E08000013	St. Helens	0.996	-0.2	0.712	246.67	262
E07000192	Cannock Chase	E10000028	Staffordshire	-0.106	0.815	-0.314	182.67	188
E07000193	East Staffordshire	E10000028	Staffordshire	-0.27	0.722	-0.112	188.67	197
E07000194	Lichfield	E10000028	Staffordshire	-0.47	0.349	-0.336	136.33	133
E07000195	Newcastle-under-Lyme	E10000028	Staffordshire	0.223	1.136	-0.038	236.67	251.5
E07000196	South Staffordshire	E10000028	Staffordshire	-0.803	0.1	-0.302	111	93.5
E07000197	Stafford	E10000028	Staffordshire	-0.452	0.541	0.526	213.33	232
E07000198	Staffordshire Moorlands	E10000028	Staffordshire	-0.368	0.441	-0.388	141.67	139
E07000199	Tamworth	E10000028	Staffordshire	0.475	1.757	0.222	272.67	296
E08000007	Stockport	E08000007	Stockport	-0.065	0.767	-0.124	203.67	221
E06000004	Stockton-on-Tees	E06000004	Stockton-on-Tees	1.244	0.668	0.038	263.33	286
E06000021	Stoke-on-Trent	E06000021	Stoke-on-Trent	1.148	2.045	0.468	304	319
E07000200	Babergh	E10000029	Suffolk	-0.668	-0.765	-0.267	71	41
E07000201	Forest Heath	E10000029	Suffolk	-0.635	-0.515	-0.076	103	82
E07000202	Ipswich	E10000029	Suffolk	0.627	0.191	0.48	257.33	279.5
E07000203	Mid Suffolk	E10000029	Suffolk	-0.615	-0.765	-0.33	65.33	31
E07000204	St Edmundsbury	E10000029	Suffolk	-0.48	-0.525	-0.52	67.67	36
E07000205	Suffolk Coastal	E10000029	Suffolk	-0.614	-0.744	-0.526	50	22
E07000206	Waveney	E10000029	Suffolk	0.095	-0.4	0.216	185.33	190
E08000024	Sunderland	E08000024	Sunderland	1.409	1.318	0.215	287.33	306.5
E07000207	Elmbridge	E10000030	Surrey	-0.617	-0.439	-0.428	70	40
E07000208	Epsom and Ewell	E10000030	Surrey	-0.473	-0.31	-0.319	102.33	80
E07000209	Guildford	E10000030	Surrey	-0.324	-0.45	-0.319	100	76
E07000210	Mole Valley	E10000030	Surrey	-0.572	-0.578	-0.362	73	46.5
E07000211	Reigate and Banstead	E10000030	Surrey	-0.314	-0.323	-0.271	116.33	105
E07000212	Runnymede	E10000030	Surrey	-0.001	-0.119	0.113	188.33	195.5
E07000213	Spelthorne	E10000030	Surrey	0.022	-0.019	-0.182	166.33	168
E07000214	Surrey Heath	E10000030	Surrey	-0.521	-0.561	-0.376	75	51
E07000215	Tandridge	E10000030	Surrey	-0.48	-0.4	-0.54	75	51
E07000216	Waverley	E10000030	Surrey	-0.76	-0.656	-0.731	34	11
E07000217	Woking	E10000030	Surrey	-0.371	-0.415	-0.344	97	73
E09000029	Sutton	E09000029	Sutton	0.104	0.893	-0.57	175	177.5
E06000030	Swindon	E06000030	Swindon	0.594	0.102	0.036	223	239
E08000008	Tameside	E08000008	Tameside	1.203	0.743	0.424	290.33	310
E06000020	Telford and Wrekin	E06000020	Telford and Wrekin	0.994	-0.703	0.217	196.67	212.5
E06000034	Thurrock	E06000034	Thurrock	0.769	0.197	0.027	232.67	249
E06000027	Torbay	E06000027	Torbay	1.242	0.719	0.98	301	317
E09000030	Tower Hamlets	E09000030	Tower Hamlets	0.265	0.396	0.24	243.67	260
E08000009	Trafford	E08000009	Trafford	0.054	0.372	-0.593	151.33	154
E08000036	Wakefield	E08000036	Wakefield	-0.066	0.13	-0.058	183	189
E08000030	Walsall	E08000030	Walsall	0.824	0.476	-0.305	211.67	230
E09000031	Waltham Forest	E09000031	Waltham Forest	-0.33	0.602	0.015	193	202
E09000032	Wandsworth	E09000032	Wandsworth	0.202	0.268	-0.243	188	194
E06000007	Warrington	E06000007	Warrington	0.468	0.443	-0.038	226	242
E07000218	North Warwickshire	E10000031	Warwickshire	-0.427	0.248	-0.002	172	175.5
E07000219	Nuneaton and Bedworth	E10000031	Warwickshire	0.216	0.948	0.43	268	290
E07000220	Rugby	E10000031	Warwickshire	-0.609	0.245	-0.242	135.67	131
E07000221	Stratford-on-Avon	E10000031	Warwickshire	-0.818	-0.168	-0.073	117	107
E07000222	Warwick	E10000031	Warwickshire	-0.754	0.153	0.148	159.33	158.5
E06000037	West Berkshire	E06000037	West Berkshire	-0.299	-0.033	-0.382	120.67	109
E07000223	Adur	E10000032	West Sussex	-0.184	-0.376	-0.201	131.67	122
E07000224	Arun	E10000032	West Sussex	-0.238	-0.527	-0.069	127.67	114
E07000225	Chichester	E10000032	West Sussex	-0.667	-0.781	-0.248	71.33	42
E07000226	Crawley	E10000032	West Sussex	0.072	0.001	0.668	227.33	243
E07000227	Horsham	E10000032	West Sussex	-0.898	-0.909	-0.176	62.67	29.5
E07000228	Mid Sussex	E10000032	West Sussex	-0.932	-0.869	-0.575	23	6
E07000229	Worthing	E10000032	West Sussex	-0.108	-0.269	0.199	177	182
E09000033	Westminster	E09000033	Westminster	-0.106	0.689	1.34	254	276
E08000010	Wigan	E08000010	Wigan	0.205	-0.593	0.094	168.33	170.5
E06000054	Wiltshire	E06000054	Wiltshire	-0.158	-0.412	-0.358	112.33	98.5
E06000040	Windsor and Maidenhead	E06000040	Windsor and Maidenhead	-0.675	-0.204	-0.264	101	78
E08000015	Wirral	E08000015	Wirral	0.372	-0.037	-0.064	193.67	204
E06000041	Wokingham	E06000041	Wokingham	-1.222	-1.05	-0.867	7.33	1
E08000031	Wolverhampton	E08000031	Wolverhampton	1.028	0.27	0.028	241.33	258
E07000234	Bromsgrove	E10000034	Worcestershire	-0.201	-0.967	-0.088	111	93.5
E07000235	Malvern Hills	E10000034	Worcestershire	-0.204	-1.042	-0.15	101.67	79
E07000236	Redditch	E10000034	Worcestershire	0.493	-0.532	0.311	196.67	212.5
E07000237	Worcester	E10000034	Worcestershire	0.777	-0.483	0.087	194.33	207
E07000238	Wychavon	E10000034	Worcestershire	0.017	-1.039	0.02	136.33	133
E07000239	Wyre Forest	E10000034	Worcestershire	0.113	-0.773	0.073	156	157
E06000014	York	E06000014	York	-0.007	-0.697	0.3	167.33	169
